# Supplementary material for: Framework for parallelisation on big data
Source: PLoS One. 2019 May 23;14(5):e0214044. doi: 10.1371/journal.pone.0214044 (PMC6532858; doi:10.1371/journal.pone.0214044)
Supplement: S1 File — This is a 3D input file containing large field data (12 km X 11 km). (ZIP) [file pone.0214044.s001.zip]

Archive with 4 entries (4 files):
- data/covm.mat
- data/datarc.mat
- data/datas.mat
- data/wavelet.mat
